# Supplementary material for: Measurement of the operational efficiency of tertiary public hospitals in Western China: evidence from Guangxi from 2019 to 2022
Source: Front Public Health. 2025 Feb 21;13:1546402. doi: 10.3389/fpubh.2025.1546402 (PMC11885250; doi:10.3389/fpubh.2025.1546402)
Supplement: Supplementary file 1 [file Table_1.XLSX]

## Sheet: Sheet1
hospital	year	The proportion of revenue from medical services	Percentage of personnel expenses	Annual energy consumption share	Medical surplus ratio	Debt-to-Asset Ratio	The average increase in outpatient consultation fees	Increase in the average cost of prescription drugs per outpatient visit	Increase in the average cost per hospitalization	Average Inpatient Drug Cost Increase	ratio of doctors to nurses	number of hospital beds	outpatient average medical expenses per visit	verage medical expenses per discharged patient
H1	2019	40.72	47.39	0.91	0.01	1	0.626273	0.945335	0.928709	0.958448	0.65	1326	247.88	25253.51
H2	2019	27.91	41.49	0.949954	0.01	0.37	0.595925	0.902408	0.663817	0.782338	0.64	700	282.32	12568.92
H3	2019	31.89	55.4	0.858356	1	1	0.743209	0.963847	0.805295	0.870342	0.54	600	333.85	15283.72
H4	2019	41.22	47.05	0.913341	1	1	0.110993	0.838219	0.601489	0.552016	0.77	300	213.45	7018
H5	2019	26.4	34.5	0.995983	1	0.8	0.379244	0.818499	0.752758	0.813068	0.68	2750	430.17	21708.38
H6	2019	64.63	70.52	0.758791	1	1	0.522071	0.909518	0.693188	0.611434	0.95	96	610.73	19480.21
H7	2019	23.36	34.59	0.99539	1	0.66	0.549236	0.885438	0.741175	0.759673	0.79	1201	664.01	23464.27
H8	2019	38.2	58.86	0.835572	1	0.86	0.231961	0.01	0.287645	0.396018	0.69	500	175.13	24835.33
H9	2019	24.43	38.85	0.967338	1	0.19	0.677844	0.893353	0.782819	0.854211	0.64	1741	357.94	19611.19
H10	2019	23.96	33.03	1.00566	1	0.19	1	1	0.947049	0.978765	0.7	1140	254.83	13448.39
H11	2019	28.45	33.52	1.00244	1	0.32	0.565153	0.866591	0.562879	0.750587	0.71	1160	292.62	13466.74
H12	2019	24.69	31.26	1.01732	0.01	0.01	0.577886	0.841304	0.727386	0.785809	0.67	1122	345.2	20923.28
H13	2019	30.8	51.03	0.887133	1	1	0.796053	0.900932	0.32005	0.366105	0.7	971	341.66	9481.14
H14	2019	21.31	33.83	1.0004	1	0.01	0.510823	0.814743	0.656784	0.738438	0.68	1400	272.4	15730.87
H15	2019	32.64	38.54	0.96938	1	0.42	0.53438	0.901469	0.511031	0.598264	1.21	75	374.21	5105
H16	2019	24.44	40.26	0.958053	1	0.81	0.01	0.667181	0.748621	0.777029	0.56	336	218.76	7465.25
H17	2019	35.58	41.39	0.950612	1	0.51	0.705857	0.851834	0.486073	0.413783	0.73	1388	241.51	10630.82
H18	2019	38.36	44.85	0.927828	1	1	0.844864	0.92917	0.851213	0.787443	0.71	947	324.63	5526.13
H19	2019	27.46	38.8	0.967668	1	0.01	0.718166	0.891609	0.7631	0.832874	0.64	2129	253.44	11647.31
H20	2019	36.57	44.52	0.930001	1	0.01	0.557937	0.871219	0.910094	0.829199	0.54	668	250.35	9882.14
H21	2019	36.42	55.85	0.855393	1	1	0.683998	0.90764	0.674159	0.699132	0.47	990	386.93	10037.86
H22	2019	18.46	46.36	0.917885	1	0.63	0.632216	0.97753	1	1	0.49	660	306.67	11076.3
H23	2019	26.15	37.18	0.978335	1	0.01	0.574491	0.859615	0.679812	0.792649	0.66	2521	302.09	13410.59
H24	2019	31.66	39.33	0.964178	1	0.01	0.545204	0.876316	0.653061	0.736294	0.72	1059	252.42	11565.96
H25	2019	31.64	40.25	0.958119	1	0.01	0.651952	0.85881	0.861969	0.857376	0.84	670	234.3	9760.31
H26	2019	25.42	39.04	0.966087	1	0.01	0.582767	0.877121	0.741726	0.774273	0.65	1337	338.25	14180.35
H27	2019	26.95	39.89	0.96049	1	0.01	0.577037	0.857871	0.689879	0.76682	0.54	600	259.55	12361.62
H28	2019	31.78	45.05	0.926511	1	0.01	0.446732	0.802602	0.631274	0.659622	0.63	635	244.96	8911.91
H29	2019	26.88	35.55	0.989069	1	0.01	0.597411	0.816017	0.652372	0.672996	0.64	1373	287.09	13894.69
H30	2019	31.68	37.91	0.973528	1	0.01	0.523132	0.871554	0.695946	0.768964	0.68	1095	236.03	13517.94
H31	2019	26	35.94	0.986501	1	0.01	0.622241	0.884566	0.665058	0.66636	0.59	990	258.65	13624.77
H32	2019	37.01	51.48	0.88417	1	1	0.0358659	0.631632	0.837286	0.87269	0.49	205	168.92	5086.26
H33	2019	27.98	34.1	0.998617	1	0.01	0.604202	0.848347	0.694981	0.749158	0.53	910	248.3	13693.38
H34	2019	28.65	32.74	1.00757	1	0.01	0.503396	0.78731	0.72187	0.680653	0.54	1230	227.99	15434.96
H35	2019	23.45	28.92	1.03273	0.01	0.01	0.230688	0.775371	0.777303	0.873099	0.58	790	190.7	12700.79
H36	2019	22.52	28.3	1.03681	1	0.01	0.454372	0.843517	0.670022	0.66197	0.65	1272	270.61	14121.13
H37	2019	35.91	41.39	0.950612	1	1	0.612267	0.857066	0.55626	0.614191	0.63	945	185.37	7680.26
H38	2019	21.97	41.64	0.948966	0.01	0.01	0.924873	0.986384	0.609073	0.752731	0.7	500	190.31	7909.23
H39	2019	30.46	33.16	1.00481	1	0.4	0.394949	0.792072	0.632239	0.726289	0.58	1355	206.99	13781.66
H40	2019	29.03	34.77	0.994205	1	0.37	0.869482	0.992823	0.535714	0.700766	0.6	1343	234.03	12391.86
H41	2019	30.55	41.89	0.94732	1	0.01	0.462649	0.749614	0.757584	0.737315	0.49	1281	163.37	7073.6
H42	2019	27.8	31.61	0.01	0.01	0.68	0.372666	0.804145	0.01	0.01	0.74	363	223.13	6693.32
H43	2019	25.93	36.97	0.979718	1	0.01	0.594864	0.884566	0.792195	0.757631	0.42	2338	244	9561.69
H44	2019	27.92	35.14	0.991769	1	1	0.717105	0.897847	0.686156	0.722614	0.51	1346	233.96	8818.58
H45	2019	26.54	32.48	1.00928	1	0.88	0.520374	0.906097	0.702289	0.78438	0.55	1368	236.74	13721.64
H46	2019	23.38	29.42	1.02944	1	0.01	0.596774	0.779261	0.663265	0.705054	0.52	2365	272.24	16551.93
H47	2019	42.9	43.51	0.936652	1	1	0.664049	0.929304	0.715803	0.847677	0.53	450	134.33	6280.21
H48	2019	29.58	37.96	0.973199	1	0.01	0.691214	0.864981	0.681881	0.751506	0.7	855	164.77	10305.5
H49	2019	26.29	35.02	0.992559	1	0.01	0.417445	0.7747	0.648097	0.71608	0.57	1185	245.82	7855.68
H50	2019	30.73	49.31	0.898459	1	1	0.616299	0.838688	0.534611	0.617662	0.68	215	180.2	5471.52
H51	2019	21.06	34.23	0.997761	1	0.01	0.346986	0.834597	0.636514	0.721899	0.56	1436	312.47	15829.78
H52	2019	23.21	31.82	1.01363	1	0.89	0.47708	0.828895	0.65775	0.789178	0.52	1800	374.42	15515.73
H53	2019	22.7	31.92	1.01297	1	0.01	0.460102	0.77906	0.597077	0.669832	0.63	942	190.91	12812.08
H54	2019	20.47	33.21	1.00448	1	1	0.639431	0.875109	0.742416	0.871363	0.72	1150	261.66	11024.11
H55	2019	29.03	41.09	0.952588	1	0.63	0.668294	0.881548	0.65775	0.825115	0.56	680	182.46	7922.46
H56	2019	33.44	54.73	0.862768	1	1	0.580645	0.868737	0.665334	0.728943	0.62	184	157.66	4266.7
H57	2019	26.97	36.66	0.98176	1	0.01	0.280136	0.765242	0.686569	0.752323	0.62	1200	266.92	13563.06
H58	2019	27.21	36.75	0.981167	1	0.01	0.476231	0.795493	0.732488	0.80245	0.6	1050	232.58	10360.39
H59	2019	29.05	55.06	0.860595	1	1	0.59826	0.921993	0.840182	0.808576	0.69	191	158.73	3693.14
H60	2019	25.62	33.98	0.999407	1	0.51	0.650891	0.858274	0.670849	0.735681	0.61	1175	236.6	8858.79
H61	2019	25.29	33.47	1.00277	1	0.01	0.616299	0.871152	0.651407	0.831751	0.49	700	204.48	10689.92
H1	2020	43.35	47.53	0.501008	1	0.99	0.671454	0.682993	0.262411	0.343543	0.6869	1326	86.63	28031.3
H2	2020	30.79	43.92	0.602137	1	0.69	0.632944	0.591251	0.0921986	0.125902	0.6573	700	128.15	15641.2
H3	2020	37.31	58.06	0.681771	1	1	0.915619	0.877386	0.306484	0.343248	0.5672	600	178.4	16432.7
H4	2020	41.5	49.42	0.619115	1	1	0.832675	0.939129	0.315983	0.508025	0.8101	300	27.82	7493.21
H5	2020	25.28	33.08	0.682626	0.01	0.51	0.762388	0.711356	0.31003	0.327934	0.6841	2803	147.42	23279.5
H6	2020	68.59	72.05	0.81545	1	1	0.771634	0.670012	0.324975	0.640995	0.9432	96	4.46	20661.2
H7	2020	25.27	36.79	0.94058	1	0.94	0.908887	0.918403	0.409701	0.525843	0.8261	1213	254.95	23315.4
H8	2020	48.49	59.6	0.88	1	1	0.8614	0.982546	0.317756	0.534089	0.6279	500	22.18	26481.5
H9	2020	26.02	38.67	0.80055	1	0.62	0.680072	0.64994	0.424772	0.486526	0.6914	2137	112.97	19253.4
H10	2020	30.49	34.2	0.464244	1	0.15	0.797127	0.847824	0.218212	0.313061	0.6985	1140	82.54	15396.4
H11	2020	30.38	33.18	0.778992	1	0.49	0.838061	0.788153	0.25	0.24341	0.6508	1160	77.88	15080.7
H12	2020	25.09	31.88	0.840122	0.01	0.01	0.805117	0.717028	0.270897	0.304668	0.6675	1082	143.5	23084.4
H13	2020	32.6	50.86	0.616672	0.01	1	0.766607	0.682557	0.324341	0.401708	0.6985	1236	66.82	10060.9
H14	2020	22.58	33.56	0.619481	1	0.01	0.745601	0.61645	0.239868	0.258283	0.687	1400	123.24	17741.4
H15	2020	33.06	38.53	0.843237	1	1	0.766517	0.611432	1	1	1.0545	60	196.59	2693.23
H16	2020	28.05	41.27	0.806473	1	0.49	1	1	0.01	0.201885	0.6265	400	73.85	9833.01
H17	2020	32.15	39.91	0.389618	1	0.52	0.694704	0.614378	0.16616	0.01	0.7795	1168	93.99	12607.7
H18	2020	40.08	46.76	0.266931	1	0.74	0.76535	0.891786	0.227837	0.292299	0.826	984	58.52	6284.6
H19	2020	28.8	41.68	0.747053	1	0.01	0.772531	0.7587	0.343972	0.462377	0.6593	2302	81.79	12178.2
H20	2020	33.58	47.9	0.118351	0.01	0.01	0.78851	0.604887	0.29458	0.313798	0.6173	699	58.6	10718.5
H21	2020	36.56	54.26	0.78229	1	1	0.795153	0.743428	0.126393	0.294213	0.4793	990	175.09	12220.4
H22	2020	24.8	48.38	0.821679	1	1	0.943986	0.846296	0.236196	0.306729	0.5279	660	72.05	12523.8
H23	2020	31.12	38.41	0.549924	1	0.01	0.856284	0.813898	0.338906	0.429981	0.6378	3056	89.78	14075.4
H24	2020	31.94	37.67	0.556947	0.796	0.01	0.864363	0.868114	0.265071	0.33191	0.6979	1059	80.63	12814.1
H25	2020	33.06	41.87	0.366473	1	0.01	0.824686	0.706447	0.261651	0.310558	0.7349	633	74.48	10839.7
H26	2020	27.07	41.47	0.836947	0.01	0.01	0.744704	0.679503	0.541793	0.759976	0.6225	1648	112.77	12612.4
H27	2020	25.46	38.22	0.660458	0.01	0.01	0.776481	0.713974	0.361069	0.323516	0.5666	724	104.64	12758.9
H28	2020	33.75	46.64	0.637863	1	0.01	0.803232	0.720192	0.460613	0.61611	0.6802	648	64.41	8497.36
H29	2020	27.31	35.21	0.789802	1.84204	0.01	0.857181	0.775717	0.390578	0.365778	0.6178	1399	130.52	14017.6
H30	2020	31.04	35.95	0.766962	1	0.01	0.706463	0.758591	0.371581	0.378737	0.6518	1238	84.71	13840.1
H31	2020	27.17	39.42	0.725802	0.01	0.01	0.732047	0.817825	0.408941	0.491238	0.5725	900	78.27	13547
H32	2020	37.78	50.51	1	1	1	0.700808	0.716047	0.328774	0.41128	0.3644	205	44.75	5379.38
H33	2020	27.67	32.82	0.709252	1	0.01	0.828815	0.785862	0.347898	0.338831	0.5039	875	93.54	14275.3
H34	2020	30.01	32.8	0.573802	0.01	0.01	0.721813	0.622777	0.453394	0.557355	0.5359	1269	67.17	14805.9
H35	2020	28.62	29.99	0.320855	0.01	0.01	0.750359	0.725646	0.383359	0.405389	0.545	790	78.24	12884.6
H36	2020	24.61	33.73	0.710168	1	0.01	0.737343	0.683102	0.298252	0.325283	0.6294	1279	122.75	15275
H37	2020	37.72	41.64	0.471145	1	1	0.725045	0.614269	0.336753	0.419379	0.5585	1078	60.82	8074.61
H38	2020	21.19	43.11	0.772702	0.01	1	0.640036	0.73361	0.237335	0.122662	0.7408	500	68.3	8936.03
H39	2020	31.36	37.24	0.506076	0.01	0.23	0.649731	0.657903	0.294453	0.4531	0.5876	1750	70.82	14949.1
H40	2020	32.18	38.94	0.420702	1	0.3	0.88088	0.944475	0.355117	0.47666	0.6804	1361	77.11	12847.8
H41	2020	33.9	44.99	0.177466	1	0.01	0.587163	0.467547	0.281788	0.433662	0.4722	1281	76.91	7743.75
H42	2020	28.52	37.01	0.248611	1	0.51	0.729264	0.626268	0.735436	0.840524	0.75	363	55.67	4929.71
H43	2020	29.52	37.55	0.449282	1	0.01	0.771724	0.809643	0.406662	0.65793	0.4436	2265	85.64	9524.81
H44	2020	27.61	35.71	0.832305	1	1	0.801616	0.689211	0.318769	0.320571	0.4924	1558	90.8	9396.63
H45	2020	26.13	35.92	0.513099	0.852	0.41	0.668851	0.756191	0.392984	0.33029	0.5291	1368	91.06	13816.5
H46	2020	23.02	30.27	0.641405	1	0.01	0.765978	0.682448	0.405015	0.528346	0.5232	2447	136.79	16509.3
H47	2020	43.42	44.91	0.61655	0.01	1	0.766158	0.64514	0.209347	0.318363	0.5591	450	31.56	7234.42
H48	2020	30.16	37.99	0.450687	0.112	0.21	0.787971	0.686593	0.31345	0.392137	0.6917	1041	74.16	11023.7
H49	2020	27.9	37.04	0.771359	1	0.01	0.708797	0.64034	0.322315	0.338684	0.5383	1225	111.16	8348.09
H50	2020	30.01	45.67	0.779053	0.01	1	0.01	0.01	0.544326	0.414519	0.6415	275	41.01	4855.19
H51	2020	23.17	35.66	0.600489	0.01	0.01	0.70763	0.694666	0.510512	0.653659	0.5714	1834	112.53	14470.4
H52	2020	23.33	30.78	0.821374	0.01	0.51	0.798654	0.697393	0.472138	0.569577	0.4954	1832	142.13	14653.1
H53	2020	23.75	29.51	0.542473	1	0.01	0.66167	0.487619	0.360816	0.421587	0.5942	952	120.9	13225.6
H54	2020	23.03	35.56	0.727756	0.788	1	0.893178	0.881095	0.345998	0.475924	0.6932	1150	85.63	11509.6
H55	2020	30.69	44.14	0.500092	0.952	0.84	0.761849	0.590051	0.31383	0.480342	0.4857	696	74.44	8472.39
H56	2020	40.04	50.68	0.687084	0.672	1	0.672621	0.538999	0.364488	0.339273	0.7273	194	28.45	4392.2
H57	2020	28.46	40.05	0.661802	1	0.01	0.831777	0.752591	0.302178	0.3378	0.6061	1209	98.53	14629.2
H58	2020	27.66	39.8	0.494595	0.378	0.01	0.808977	0.715392	0.428191	0.518628	0.5627	1050	82.97	10144
H59	2020	35.98	53.32	0.01	1	1	0.530969	0.501145	0.217452	0.372699	0.5901	191	32.8	4230.42
H60	2020	28.63	35.92	0.514076	1	1	0.809425	0.773972	0.1692	0.209689	0.5444	1153	75.97	10485.3
H61	2020	25.03	33.4	0.355847	1	0.01	0.657181	0.478674	0.104737	0.10779	0.524	700	71.11	13197.2
H1	2021	47.12	47.60	0.497098	1	0.91	0.756998	0.776193	0.850694	0.786187	0.68	1198	258.51	26828.56
H2	2021	29.99	41.52	0.63448	1	1	0.739935	0.873607	0.861434	0.603141	0.67	700	310.34	14774.08
H3	2021	42.03	55.77	0.393546	1	1	0.595182	0.719126	0.89339	0.41385	0.56	600	313.84	14925.28
H4	2021	36.48	45.99	0.394108	1	1	0.790119	0.109452	0.970139	0.79583	0.80	300	182.76	6141.38
H5	2021	25.96	32.63	0.736596	1	0.52	0.723542	0.762818	0.891382	0.805015	0.66	2819	424.79	21198.26
H6	2021	69.82	74.76	0.92385	1	1	0.574105	0.564868	0.919584	0.912197	0.95	96	686.24	18144.25
H7	2021	26.04	39.61	0.920667	1	1	0.836623	0.937138	0.978957	0.936352	0.82	1213	495.26	18888.24
H8	2021	45.57	68.17	0.260658	1	1	0.669455	0.601761	0.934864	0.958486	0.63	500	163.89	22790.12
H9	2021	28.32	41.41	0.673429	1	0.43	0.609903	0.800713	0.877761	0.809699	0.68	3271	426.35	17839.16
H10	2021	32.95	33.55	0.410961	1	0.01	0.614252	0.444717	0.806514	0.756796	0.64	1240	269.12	15521.54
H11	2021	35.69	33.14	0.832844	1	0.73	0.583138	0.655484	0.815681	0.772134	0.69	1160	303.99	15042.65
H12	2021	26.47	32.25	0.855627	0.48	0.01	0.791011	0.808515	0.93207	0.864254	0.69	1081	304.19	19934.72
H13	2021	33.25	54.05	0.62468	0.31	1	0.48277	0.369929	0.887802	0.736958	0.61	1312	416.41	9193.24
H14	2021	24.21	37.36	0.541102	1	0.01	0.747853	0.708761	0.95905	0.869857	0.68	1400	266.97	14775.01
H15	2021	34.82	38.99	0.846264	1	0.41	0.545556	0.574788	0.01	0.01	1.13	60	433.11	5200.29
H16	2021	26.66	38.42	0.661382	1	0.14	0.391547	0.375279	0.799965	0.345242	0.63	450	217.94	9985.14
H17	2021	30.60	43.45	0.298109	0.01	0.19	0.689417	0.688698	0.882825	0.721436	0.77	1168	263.55	11599.78
H18	2021	38.90	45.59	0.0604831	1	0.81	0.631538	0.562639	0.854361	0.67432	0.92	931	348.84	5991.09
H19	2021	29.67	41.93	0.761126	1	0.01	0.622728	0.719349	0.845979	0.780676	0.67	2562	272.53	11729.14
H20	2021	32.39	45.70	0.01	1	0.01	0.678153	0.63765	0.826334	0.804923	0.67	699	251.53	10560.96
H21	2021	37.29	53.93	0.730416	1	1	0.692316	0.667521	0.826334	0.698659	0.49	990	380.82	12037.88
H22	2021	26.52	49.21	0.833281	1	1	0.694435	0.636647	0.788789	0.648788	0.53	850	254.07	12870.57
H23	2021	32.37	38.70	0.434367	1	0.01	0.648935	0.739857	0.805291	0.701323	0.58	3133	289.83	14198.35
H24	2021	33.05	41.18	0.377879	1	0.01	0.68596	0.651694	0.87488	0.803086	0.70	1096	231.76	11908.83
H25	2021	32.61	42.48	0.438986	0.91	0.01	0.723207	0.760366	0.792194	0.710966	0.75	633	216.77	11106.16
H26	2021	28.41	38.52	0.886836	1	0.01	0.64637	0.764267	0.803283	0.634644	0.63	1613	366.13	12747.47
H27	2021	26.33	35.30	0.585045	1	0.01	0.657857	0.73317	0.905003	0.778747	0.56	600	269.13	11419.61
H28	2021	33.79	46.80	0.683852	1	0.01	0.63533	0.481944	0.857679	0.704537	0.65	648	252.20	8065.20
H29	2021	30.83	38.78	0.718869	1	0.01	0.665551	0.681342	0.969528	0.862785	0.61	1872	270.94	11506.58
H30	2021	31.60	38.17	0.717496	1	0.01	0.644251	0.702073	0.894089	0.757715	0.68	1280	265.75	12563.75
H31	2021	27.54	40.95	0.538356	0.01	0.01	0.648154	0.625502	0.924125	0.785911	0.57	980	283.04	11825.85
H32	2021	36.08	50.38	1	1	1	0.642132	0.641217	0.873221	0.869765	0.39	205	191.60	5009.92
H33	2021	28.39	35.29	0.687598	0.01	0.01	0.527044	0.554057	0.858989	0.762766	0.49	875	273.33	13528.23
H34	2021	28.62	38.81	0.52556	1	0.01	0.670793	0.638208	0.867808	0.742285	0.56	1227	246.72	13886.35
H35	2021	26.32	28.65	0.2287	0.01	0.01	0.483997	0.638765	0.894264	0.788024	0.54	1110	236.04	11687.28
H36	2021	26.31	35.11	0.664753	0.01	0.01	0.768931	0.81654	1	0.952884	0.62	1279	261.64	12011.19
H37	2021	41.66	40.05	0.140815	1	0.94	0.541207	0.634975	0.862045	0.743112	0.56	1080	224.48	7628.27
H38	2021	23.02	39.54	0.305536	0.01	1	1	1	0.852266	0.701598	0.74	500	153.18	8533.63
H39	2021	33.76	41.67	0.404095	1	0.01	0.675588	0.712216	0.925784	0.86058	0.59	1750	238.67	13019.77
H40	2021	30.61	39.55	0.391798	1	0.01	0.01	0.01	0.909194	0.763777	0.64	1408	349.54	11430.77
H41	2021	33.70	43.17	0.234942	1	0.01	0.507862	0.492978	0.831049	0.608193	0.45	1488	230.85	7584.65
H42	2021	30.79	44.86	0.162349	1	1	0.721088	0.787784	0.923164	1	0.77	243	228.31	4307.59
H43	2021	29.38	37.74	0.348979	1	0.01	0.474629	0.487071	0.817864	0.652829	0.45	1833	297.75	9481.04
H44	2021	26.99	35.63	0.678921	1	1	0.666444	0.775635	0.886143	0.747979	0.51	1338	234.40	8618.35
H45	2021	25.79	35.62	0.352662	1	0.32	0.58771	0.538787	0.919061	0.782788	0.53	1368	290.60	12145.37
H46	2021	25.33	31.19	0.634292	0.82	0.37	0.661871	0.750892	0.892692	0.847079	0.52	2467	284.26	15009.62
H47	2021	41.39	45.56	0.566631	0.01	1	0.496153	0.410388	0.907622	0.709129	0.56	450	162.62	6449.57
H48	2021	27.88	39.38	0.330316	0.71	0.23	0.520687	0.510811	0.863704	0.75597	0.70	1016	190.44	10389.83
H49	2021	27.97	37.47	0.73541	1	0.01	0.650496	0.697838	0.821706	0.685158	0.55	1233	274.57	8268.62
H50	2021	29.74	45.83	0.016416	0.01	0.86	0.717297	0.641551	0.922553	0.826231	0.66	305	317.85	4250.69
H51	2021	24.55	36.83	0.623557	0.01	0.01	0.65005	0.688698	0.843098	0.701506	0.61	1755	349.53	13980.15
H52	2021	24.69	33.82	0.861494	0.53	0.51	0.452437	0.477486	0.765564	0.699302	0.51	1906	452.10	15453.15
H53	2021	24.35	34.72	0.590787	0.01	0.01	0.355637	0.39222	0.950581	0.831558	0.59	952	283.88	11150.32
H54	2021	25.07	36.89	0.766432	1	1	0.712613	0.726705	0.892779	0.824026	0.72	1150	226.45	10456.99
H55	2021	35.13	41.71	0.547032	0.73	0.54	0.629642	0.765381	0.794028	0.720885	0.51	701	197.11	8662.78
H56	2021	34.92	50.31	0.541165	1	1	0.637225	0.305283	0.799703	0.701139	0.63	184	184.49	4456.29
H57	2021	30.86	40.35	0.629299	1	0.01	0.596967	0.673763	0.919322	0.861223	0.65	1200	275.83	12845.95
H58	2021	29.51	41.24	0.460895	0.23	0.01	0.779302	0.786447	0.920196	0.931392	0.59	907	206.64	8899.80
H59	2021	41.15	56.00	0.379315	1	1	0.666109	0.739746	0.849908	0.758174	0.59	145	204.69	4056.68
H60	2021	24.64	35.70	0.460333	0.01	0.25	0.607561	0.591618	0.909281	0.803453	0.54	1194	248.13	9328.20
H61	2021	26.49	32.56	0.374821	1	0.01	0.448199	0.423763	0.925172	0.828159	0.53	700	284.73	11502.37
H1	2022	46.70	52.80	0.636034	1	0.99	1	1	0.01	0.133615	0.71	1166	72.18	32395.44
H2	2022	31.26	38.04	0.655321	1	0.99	0.658957	0.613751	0.630276	0.37261	0.71	700	196.81	14912.56
H3	2022	36.06	55.96	0.487039	1	1	0.162426	0.353343	0.206284	0.531125	0.58	600	345.17	17056.85
H4	2022	35.85	47.54	0.529431	1	1	0.329163	0.256308	0.478261	0.298355	0.82	400	164.99	6493.89
H5	2022	25.33	31.90	0.777056	1	1	0.233179	0.153701	0.494129	0.371943	0.66	2830	416.78	22294.15
H6	2022	77.90	74.12	0.929632	1	1	0.341674	0.172624	0.538877	0.737661	0.96	96	642.37	18831.15
H7	2022	24.46	40.50	0.884327	1	1	0.404542	0.292893	0.605839	0.433748	0.87	1237	437.11	19195.85
H8	2022	42.93	65.52	0.333126	1	0.86	0.262931	0.178301	0.18756	0.125834	0.63	500	101.83	26177.58
H9	2022	27.37	40.16	0.677901	0.01	0.1	0.524075	0.39487	0.528404	0.367497	0.78	3246	308.54	18564.28
H10	2022	31.65	33.89	0.622046	1	0.01	0.387721	0.463099	0.269438	0.218986	0.76	1380	214.30	17431.55
H11	2022	38.72	33.95	0.713038	1	0.91	0.627103	0.562973	0.874643	0.815918	0.69	1444	181.03	14031.37
H12	2022	26.10	32.96	0.800449	0.01	0.01	0.584735	0.515875	0.541098	0.399956	0.66	1114	206.86	20686.51
H13	2022	34.78	56.47	0.705113	0.884	1	0.365643	0.348087	0.63821	0.548021	0.63	1259	381.91	9258.17
H14	2022	24.63	35.94	0.626438	1	0.01	0.32643	0.217094	0.546176	0.363273	0.66	1400	235.77	15300.31
H15	2022	39.61	43.65	0.889913	1	1	0.221825	0.282906	0.287845	0.281014	1.10	60	457.54	5809.00
H16	2022	23.95	41.13	0.722108	1	0.44	0.319071	0.520921	0.41828	0.379057	0.67	500	165.07	10736.57
H17	2022	32.00	42.99	0.522652	1	0.15	0.539108	0.490749	0.676293	0.554469	0.77	1168	184.62	11534.45
H18	2022	41.12	48.83	0.266482	1	1	0.568019	0.55246	0.642018	0.632281	1.05	962	244.72	6025.73
H19	2022	32.73	44.36	0.823889	1	0.04	0.613225	0.631518	0.526182	0.626723	0.70	2558	166.56	12222.02
H20	2022	36.02	43.07	0.294314	1	0.01	0.792473	0.683137	0.618851	0.278346	0.68	710	110.51	10695.21
H21	2022	39.62	59.34	0.777629	1	1	0.912847	0.935555	0.379245	0.614718	0.47	990	151.26	13100.42
H22	2022	28.19	52.99	0.734234	0.01	0.89	0.0407906	0.01	0.728658	0.747221	0.54	850	197.81	12586.74
H23	2022	32.05	40.91	0.555068	1	0.01	0.650126	0.609651	0.700095	0.662739	0.67	2905	160.66	14008.96
H24	2022	33.37	45.66	0.489808	0.01	0.01	0.696594	0.675883	0.639162	0.638728	0.79	1096	123.76	11986.93
H25	2022	30.18	42.52	0.567814	1	0.01	0.764298	0.736018	0.500159	0.506447	0.73	708	105.02	11663.52
H26	2022	29.79	41.18	0.888337	1	0.01	0.412742	0.418734	0.821327	0.684971	0.63	1600	307.88	12105.09
H27	2022	26.30	40.85	0.702726	0.01	0.01	0.804142	0.794786	0.833069	0.526456	0.66	751	109.22	10795.99
H28	2022	36.54	51.69	0.644961	0.01	0.01	0.01	0.0117746	0.79086	0.585816	0.65	648	314.68	7726.42
H29	2022	31.58	39.61	0.766745	0.01	0.01	0.213625	0.192704	0.297049	0.281014	0.61	1539	281.11	12822.00
H30	2022	29.50	41.15	0.725736	1	0.01	0.537111	0.549411	0.79086	0.727434	0.69	1280	188.23	12036.28
H31	2022	26.24	43.29	0.573256	0.01	0.01	0.840097	0.813288	1	0.746332	0.56	1206	130.46	10552.29
H32	2022	42.49	55.78	1	1	1	0.875105	0.866379	0.71755	0.657626	0.41	205	77.83	4920.65
H33	2022	26.56	35.32	0.817969	0.01	0.01	0.215622	0.254836	0.588702	0.433748	0.49	875	276.81	13827.05
H34	2022	26.62	35.60	0.708837	1	0.01	0.576009	0.433768	0.411298	0.244998	0.62	1227	166.79	14968.66
H35	2022	28.10	31.44	0.411372	0.888333	0.01	0.353659	0.21331	0.543954	0.432192	0.53	1110	198.15	12108.08
H36	2022	32.66	37.17	0.581133	0.158333	0.01	0.332527	0.448066	0.396699	0.285905	0.64	1279	242.87	13002.30
H37	2022	40.55	42.32	0.401155	1	1	0.295416	0.490538	0.377341	0.01	0.55	1042	208.86	8306.76
H38	2022	24.23	42.19	0.568435	1	1	0.415685	0.365328	0.370676	0.522232	0.74	514	123.84	9312.15
H39	2022	35.47	40.97	0.572015	1	0.01	0.681245	0.774075	0.41352	0.309249	0.58	1850	140.72	14031.98
H40	2022	31.26	39.39	0.482503	1	0.01	0.651703	0.756203	0.645827	0.546687	0.61	1516	202.96	11481.68
H41	2022	33.79	44.58	0.364682	0.01	0.01	0.756939	0.754626	0.165344	0.0393508	0.46	1488	118.39	8767.42
H42	2022	32.55	47.63	0.348737	0.01	1	0.0704373	0.0888352	0.641066	0.783459	0.79	303	236.64	4335.64
H43	2022	33.39	40.95	0.450279	1	0.01	0.653806	0.636459	0.614408	0.534904	0.45	2217	187.00	9614.17
H44	2022	29.75	37.88	0.68406	1	1	0.203848	0.296468	0.861949	0.951756	0.54	1338	234.09	8064.58
H45	2022	28.25	37.89	0.533871	1	0.05	0.254205	0.0592935	0.50238	0.445754	0.56	1368	289.65	12739.20
H46	2022	27.04	33.57	0.69547	1	0.17	0.56066	0.536585	0.979054	0.795465	0.56	2469	193.23	13503.08
H47	2022	41.95	45.85	0.666396	0.01	1	0.331791	0.2295	0.442399	0.309249	0.60	480	154.33	6894.33
H48	2022	27.68	39.24	0.397288	1	0.01	0.392767	0.469197	0.881308	1	0.74	960	164.19	9664.43
H49	2022	29.61	38.86	0.73094	1	0.02	0.6086	0.581161	0.305617	0.587594	0.57	1200	185.08	9187.87
H50	2022	29.87	45.49	0.01	0.01	0.3	0.843461	0.890034	0.716915	0.772788	0.67	292	118.50	4169.05
H51	2022	24.58	36.96	0.642574	0.01	0.01	0.276913	0.102082	0.662329	0.406847	0.61	1761	312.47	13967.77
H52	2022	27.77	34.95	0.69948	0.01	0.01	0.321804	0.316127	0.817518	0.833037	0.57	2344	412.82	14680.15
H53	2022	32.93	34.95	0.686638	1	0.01	0.146026	0.149811	0.641384	0.413072	0.62	952	308.23	11219.76
H54	2022	25.91	36.57	0.786175	0.858447	1	0.461312	0.443019	0.484925	0.498666	0.74	1430	177.81	11034.56
H55	2022	32.19	45.91	0.613548	1	0.68	0.238961	0.266611	0.805776	0.730992	0.58	701	181.52	8261.99
H56	2022	33.31	46.38	0.679525	1	1	0.427775	0.411901	0.483973	0.318586	0.63	184	148.84	4700.30
H57	2022	29.69	43.81	0.71552	1	0.01	0.559714	0.600925	0.682006	0.728101	0.70	1300	190.06	12745.72
H58	2022	27.11	42.71	0.510288	0.01	0.01	0.315391	0.2623	0.544906	0.572921	0.58	1050	194.48	9223.99
H59	2022	41.38	55.94	0.179883	1	1	0.638667	0.657906	0.857188	0.678746	0.57	150	127.08	3805.99
H60	2022	31.49	39.47	0.589201	1	0.35	0.536901	0.555719	0.649	0.772121	0.55	1213	177.21	9362.45
H61	2022	27.01	33.17	0.476154	1	0.01	0.477923	0.47971	0.487147	0.287461	0.56	830	199.58	12118.14
